# Supplementary material for: The role of ultraviolet reflectance and pattern in the pollination system of Hypoxis camerooniana (Hypoxidaceae)
Source: AoB Plants. 2019 Sep 23;11(5):plz057. doi: 10.1093/aobpla/plz057 (PMC6803167; doi:10.1093/aobpla/plz057)
Supplement: plz057_suppl_Supplementary_Data [file plz057_suppl_supplementary_data.xlsx]

## Sheet: Meta
Data for Klomberg et al. 2019.
The role of ultraviolet reflectance and pattern in the pollination system of Hypoxis camerooniana (Hypoxidaceae)
Annals of Botany Plants
Sheet	Data	Figure/ Table
Spectrometry	Spectrophotometry results	1,2
FrequenciesMorphospecies	Frequencies of all and only touching visitors during the day and night separately	3, S1
NumberOfMorphospecies	Count of morphospecies per treatment, with date as random factor	-
TotalVisitationDay	visitation frequencies per treatment for visitors during the day	4
TotalVisitationNight	visitation frequencies per treatment for visitors during the night	4
VisitationFrequencesBeesFlies	visitation frequencies per treatment for bees and flies	4
Landing Behaviour	Landing of bees and flies on floral parts	5
N pollen Tubes	Number of pollen tubes per treatment	6
Pollen Tubes Bee-Fly visits	relationship between germinated pollen tubes and number of visits	7
HourlyFrequenciesBeesFlies	Hourly visitation frequencies of both bees and flies	S2, S3
Behaviour After Landing	Behaviour after landing of bees and flies	S4

## Sheet: Spectrometry
Spectrometry
Wavelength	FAT100%	Natural	UV100%
300	28.1771	24.508	2.05715
305	31.0698	27.4906	2.10628
310	35.9004	32.3763	1.94941
315	38.8751	34.8931	1.92458
320	40.2144	35.7093	1.80928
325	41.1626	35.9688	2.05223
330	41.9174	35.7927	2.24417
335	42.7708	35.8412	2.46538
340	43.2084	35.7037	2.56246
345	43.2303	35.6107	2.74574
350	42.4605	34.9011	2.76654
355	40.7515	33.5883	2.74957
360	37.9948	31.2953	2.81281
365	34.1033	27.9946	2.56891
370	30.223	24.5599	2.6922
375	26.2338	21.1259	2.51942
380	22.6028	17.8908	2.80333
385	18.6333	14.5455	2.53088
390	15.4079	11.9161	2.79902
395	13.1788	10.1161	3.94251
400	10.9922	8.50149	5.01832
405	9.01346	7.05213	5.77307
410	7.2368	5.8475	5.83402
415	6.321	5.20376	5.93253
420	5.90715	4.97747	6.23885
425	5.38997	4.67354	6.14823
430	4.67711	4.22519	5.74409
435	4.02419	3.81079	5.1484
440	3.55203	3.49605	4.76329
445	3.78568	3.6521	4.98599
450	3.9133	3.69884	5.21934
455	4.11545	3.84667	5.48595
460	3.84624	3.68004	5.24101
465	3.70085	3.64796	5.10603
470	3.7901	3.73663	5.02551
475	4.51258	4.15659	5.67781
480	5.43635	4.66252	6.33831
485	5.91123	4.89993	6.61103
490	5.93126	4.78735	6.50743
495	5.34107	4.35484	5.96502
500	5.03692	4.09512	5.81174
505	5.98018	4.8708	6.77605
510	9.4769	7.7098	10.0816
515	15.0643	12.7627	15.4339
520	23.0933	20.8833	23.3925
525	31.4454	29.8716	32.0494
530	38.7807	38.2997	39.7341
535	43.5099	43.7838	44.9581
540	44.3066	45.6847	46.3863
545	44.8807	46.8212	47.4866
550	45.5795	48.0816	48.1542
555	48.3161	50.6268	50.5547
560	49.789	52.0662	51.5061
565	50.9951	52.9937	52.7449
570	50.6204	52.8125	51.9806
575	50.1888	52.5527	51.4592
580	49.2663	51.9477	50.3121
585	48.9909	51.7278	50.2071
590	48.9654	51.6609	50.4273
595	48.5165	51.4534	50.0711
600	48.6284	51.5046	50.2967
605	48.2999	51.2814	50.1071
610	47.1305	50.0604	49.4664
615	46.5143	49.547	49.0508
620	46.5905	49.6487	49.3662
625	47.276	50.3925	49.9479
630	47.114	50.128	50.1768
635	47.1416	50.1033	50.5771
640	46.9536	49.7682	50.5503
645	46.8225	49.6566	50.4258
650	46.1703	48.8617	49.5825
655	46.5175	49.0318	49.7493
660	46.5346	48.9864	50.1656
665	46.2432	48.8862	50.1341
670	45.7416	47.6737	50.3252
675	45.7365	47.617	50.078
680	47.7175	48.8148	52.6439
685	48.4969	50.2013	53.4343
690	49.7375	51.3593	54.8604
695	48.609	51.4549	52.9399
700	48.8553	52.1215	52.8779

## Sheet: FrequenciesMorphospecies
Frequencies Morphospecies
Day
Group	Morphospecies	Frequency all visitors	Frequency touching
Bee	Apis mellifera	0.0182857	0.0182857
Bee	bee (small)	0.379504	0.360245
Butterfly	butterfly (skippers)	0.00876818	0.00876818
Other	caterpillar	0.00205832	0
Fly	fly	0.0145691	0.002
Fly	fly sp. 1 "small"	0.0341669	0.0188067
Fly	fly sp. 2 "medium-striped"	0.00766658	0.00592493
Fly	fly sp. 3 "tiny-black"	0.0124879	0.00218579
Fly	fly sp. 4 "large-spotted wings"	0.0216159	0.00850749
Fly	fly sp. 5 (large, striped)	0.00386098	0.00386098
Fly	fly sp. 6	0.00195759	0
Fly	fruit fly	0.00189573	0.00189573
Fly	hoverfly (black-white striped)	0.0170427	0.0153036
Other	springtail	0.00216998	0.00216998
Other	thrisp	0.00308151	0
Night
Morphospecies	Frequency all visitors	Frequency touching
caterpillar	0.0687089	0
cricket	0.0859599	0.0859599
harvestman	0.0680466	0.0779997
heteropteran	0.0947867	0.0947867
insect	0.131868	0.131868
orthopteran	0.131868	0.131868
small carabid beetle	0.051458	0.051458
snail	0.1	0
spider Clubionidae sp.	0.091047	0.091047
springtail	0.0910615	0.0947867

## Sheet: NumberOfMorphospecies
Number of Morphospecies
DateID	Treatment	NoOfMorphospecies
1	UV100%	1
1	FAT100%	2
1	UV50%	0
1	FAT50%	3
2	Natural	2
2	UV50%	3
2	UV100%	1
2	FAT100%	1
2	FAT50%	3
3	UV100%	0
3	Natural	2
3	UV50%	1
3	FAT100%	2
3	Natural	3
3	UV100%	0
3	FAT50%	5
3	UV50%	1
3	FAT100%	2
3	FAT50%	2
4	Natural	2
4	FAT50%	5
4	UV100%	0
4	FAT100%	1
4	UV50%	3
4	UV50%	1
4	FAT50%	1
4	Natural	5
4	UV100%	0
4	FAT100%	1
5	FAT50%	2
5	UV100%	3
5	UV50%	1
5	UV50%	2
5	FAT50%	3
5	UV100%	0
5	FAT100%	1
5	FAT100%	3
6	UV50%	3
6	Natural	1
6	FAT100%	2
6	FAT50%	4
6	UV50%	0
6	FAT100%	3
6	UV100%	1
6	UV100%	2
6	FAT50%	0
7	UV50%	1
7	FAT100%	1
7	Natural	2
7	UV100%	6

## Sheet: TotalVisitationDay
TotalVisitationDay
Date ID	Treatment	Total Visitation Frequences (No. of visits hr-1 per flower)
1	UV100%	0.100167
1	FAT100%	0.571429
1	UV50%	0
1	FAT50%	0.426288
2	Natural	1.09589
2	UV50%	0.601719
2	UV100%	0.169492
2	FAT100%	0.489396
2	FAT50%	1.90476
3	UV100%	0
3	Natural	1.65316
3	UV50%	0.869565
3	FAT100%	0.970588
3	Natural	2
3	UV100%	0
3	FAT50%	1.57205
3	UV50%	0.538922
3	FAT100%	0.832049
3	FAT50%	0.850394
4	Natural	0.091047
4	FAT50%	0.5
4	UV100%	0
4	FAT100%	0.184332
4	UV50%	0.26087
4	UV50%	0.0442478
4	FAT50%	0.0857143
4	Natural	1.82874
4	UV100%	0
4	FAT100%	0.229008
5	FAT50%	0.205832
5	UV100%	0.16129
5	UV50%	0.10929
5	UV50%	0
5	FAT50%	0.249307
5	UV100%	0
5	FAT100%	0.0918133
5	FAT100%	0.131868
6	UV50%	0.659341
6	Natural	0.393443
6	FAT100%	0.403361
6	FAT50%	0.644007
6	UV50%	0
6	FAT100%	0.325497
6	UV100%	0.0821918
6	UV100%	0.177866
6	FAT50%	0
7	UV50%	0.724138
7	FAT100%	1.81452
7	Natural	1.37031
7	UV100%	1.04265

## Sheet: TotalVisitationNight
Total visitation Night
Date ID	Treatment	Total Visitation Frequences (No. of visits hr-1 per flower)
2	Natural	0
2	UV50%	0.250348
2	UV100%	0
2	FAT100%	0
3	UV100%	0
3	Natural	0
3	UV50%	0
3	FAT100%	0
3	UV100%	0
3	FAT50%	0.0833333
3	UV50%	0
3	FAT100%	0
4	Natural	0.0833333
4	FAT50%	0.365112
4	UV100%	0
4	FAT100%	0
4	UV50%	0
4	UV50%	0
4	FAT50%	0
4	Natural	0.0833333
4	UV100%	0
5	FAT50%	0.0724638
5	UV100%	0
5	UV50%	0
5	UV50%	0.278207
5	FAT50%	0
5	UV100%	0
5	FAT100%	0
5	FAT100%	0.296053
6	UV50%	0
6	Natural	0
6	FAT100%	0
6	FAT50%	0
6	UV50%	0
6	FAT100%	0
6	UV100%	0
6	UV100%	0
6	FAT50%	0
7	UV50%	0
7	Natural	0
7	UV100%	0.255319

## Sheet: VisitationFrequencesBeesFlies
Visitation frequencies bees and flies
DateID	Treatment	Bees Total Visitation Frequences (No. of visits hr-1 per flower)	Flies Total Visitation Frequences (No. of visits hr-1 per flower)
1	UV100%	0.100167	0
1	FAT100%	0.285714	0.285714
1	UV50%	0	0
1	FAT50%	0.106572	0.319716
2	Natural	0.913242	0.182648
2	UV50%	0.601719	0
2	UV100%	0.169492	0
2	FAT100%	0.489396	0
2	FAT50%	1.66667	0.238095
3	UV100%	0	0
3	Natural	1.55592	0.0972447
3	UV50%	0.869565	0
3	FAT100%	0.882353	0.0882353
3	Natural	1.69231	0.153846
3	UV100%	0	0
3	FAT50%	1.22271	0.174672
3	UV50%	0.538922	0
3	FAT100%	0.647149	0.1849
3	FAT50%	0.472441	0.377953
4	Natural	0	0.091047
4	FAT50%	0.3	0.2
4	UV100%	0	0
4	FAT100%	0	0.184332
4	UV50%	0.0869565	0.173913
4	UV50%	0	0.0442478
4	FAT50%	0	0.0857143
4	Natural	1.39332	0.435414
4	UV100%	0	0
4	FAT100%	0	0.229008
5	FAT50%	0	0.102916
5	UV100%	0.0967742	0.0645161
5	UV50%	0	0.10929
5	UV50%	0	0
5	FAT50%	0	0.249307
5	UV100%	0	0
5	FAT100%	0.0918133	0
5	FAT100%	0	0.131868
6	UV50%	0.21978	0.32967
6	Natural	0.393443	0
6	FAT100%	0.201681	0.201681
6	FAT50%	0.322004	0.322004
6	UV50%	0	0
6	FAT100%	0	0.216998
6	UV100%	0	0.0821918
6	UV100%	0	0.118577
6	FAT50%	0	0
7	UV50%	0.724138	0
7	FAT100%	1.81452	0
7	Natural	1.27243	0.0978793
7	UV100%	0.758294	0.189573

## Sheet: Landing Behaviour
Landing Behaviour
Flies (number of cases)
DateID	Treatment	anther	petal	sepal	stigma
1	FAT100%	1	0	0	1
3	FAT100%	0	1	0	0
3	FAT100%	0	1	1	0
4	FAT100%	0	2	0	0
4	FAT100%	0	1	0	0
5	FAT100%	1	0	0	0
6	FAT100%	0	2	0	0
6	FAT100%	0	1	1	0
1	FAT50%	0	3	0	0
2	FAT50%	0	1	0	0
3	FAT50%	0	2	0	0
3	FAT50%	4	0	0	0
4	FAT50%	1	1	0	0
4	FAT50%	1	0	0	0
5	FAT50%	0	1	1	0
5	FAT50%	2	1	0	0
6	FAT50%	3	0	0	0
2	Natural	2	0	0	0
3	Natural	1	0	0	0
3	Natural	1	0	0	0
4	Natural	1	0	0	0
4	Natural	3	2	0	0
7	Natural	0	1	0	0
5	UV100%	0	2	0	0
6	UV100%	1	0	0	0
6	UV100%	0	2	0	0
7	UV100%	1	1	0	0
4	UV50%	0	2	0	0
4	UV50%	0	1	0	0
5	UV50%	1	0	0	0
6	UV50%	3	0	0	0
Bees (number of cases)
DateID	Treatment	anther	petal	sepal
1	FAT100%	1	1	0
2	FAT100%	2	3	0
3	FAT100%	2	7	1
3	FAT100%	0	7	0
5	FAT100%	0	2	0
6	FAT100%	0	2	0
7	FAT100%	1	14	0
1	FAT50%	1	0	0
2	FAT50%	1	5	1
3	FAT50%	4	10	0
3	FAT50%	1	3	1
4	FAT50%	2	1	0
6	FAT50%	1	2	0
2	Natural	3	6	1
3	Natural	6	10	0
3	Natural	5	6	0
4	Natural	7	9	0
6	Natural	0	4	0
7	Natural	4	9	0
1	UV100%	1	0	0
2	UV100%	1	1	0
5	UV100%	3	0	0
7	UV100%	5	3	0
2	UV50%	4	3	0
3	UV50%	2	7	0
3	UV50%	2	4	0
4	UV50%	0	1	0
6	UV50%	0	2	0
7	UV50%	2	5	0

## Sheet: N pollen Tubes
Number of pollen Tubes
DateID	Treatment	# Pollen Tubes
1	UV100%	45
1	FAT100%	60
1	FAT50%	17
1	UV50%	0
1	UV100%	27
1	FAT50%	102
1	FAT100%	17
1	UV50%	39
1	UV50%	157
1	FAT100%	109
1	FAT100%	123
1	FAT50%	0
1	UV100%	73
1	UV50%	144
1	UV100%	59
1	FAT50%	54
1	FAT100%	33
1	UV100%	79
1	FAT50%	53
1	UV100%	135
1	UV50%	35
1	FAT100%	63
1	UV50%	88
1	UV100%	151
1	FAT50%	198
1	FAT100%	36
1	UV50%	202
1	FAT50%	47
1	UV50%	1
1	FAT100%	11
2	UV100%	21
2	Natural	164
2	UV100%	38
2	FAT100%	145
2	FAT50%	106
2	UV50%	86
2	FAT100%	1
2	UV100%	58
2	FAT50%	119
3	FAT100%	61
3	FAT100%	39
3	FAT50%	29
3	FAT50%	7
3	UV50%	58
3	FAT100%	167
3	UV100%	3
3	FAT50%	98
3	UV100%	256
3	UV100%	54
3	UV50%	54
3	UV50%	115
3	FAT100%	16
3	FAT50%	153
3	UV100%	0
3	Natural	189
3	UV50%	19
3	FAT50%	26
3	Natural	35
4	FAT100%	62
4	FAT50%	55
4	Natural	58
4	Natural	6
4	Natural	117
4	Natural	175
4	Natural	191
4	Natural	71
4	Natural	72
4	Natural	126
4	Natural	135
4	Natural	161
4	Natural	201
4	Natural	134
4	Natural	1
4	UV50%	3
4	UV50%	1
4	UV100%	2
4	FAT100%	137
4	UV100%	32
4	FAT50%	11
4	Natural	52
5	FAT50%	9
5	UV50%	5
5	FAT100%	49
5	UV50%	0
5	Natural	137
5	UV100%	0
5	FAT100%	0
5	UV100%	0
6	Natural	141
6	UV100%	12
6	UV100%	1
6	FAT50%	2
6	FAT100%	5
6	FAT100%	83
6	FAT50%	23
6	UV50%	119
7	FAT100%	183
7	UV50%	93
7	UV100%	162
7	Natural	108
7	FAT50%	38

## Sheet: Pollen Tubes Bee-Fly visits
Pollen Tubes Bee-Fly Visit
No. of pollen tubes	BeesNoOfVisits	FlyNoOfVisits
0	0	0
0	2	0
0	3	2
1	0	1
1	1	2
2	0	0
3	0	1
5	0	1
5	0	2
9	0	3
11	0	1
12	0	2
16	7	2
19	9	0
23	3	3
26	5	4
32	0	0
35	11	1
38	2	2
49	0	1
52	16	5
54	0	0
55	3	2
61	10	1
62	0	1
83	2	2
93	7	0
106	7	1
108	13	1
115	6	0
119	0	0
137	0	2
141	4	0
145	5	0
153	13	2
162	8	3
164	10	2
183	15	0
189	16	1

[truncated: 2 more sheets: HourlyFrequenciesBeesFlies, Behaviour After Landing]
